# Supplementary material for: Reprogramming of Tomato Leaf Metabolome by the Activity of Heat Stress Transcription Factor HsfB1
Source: Front Plant Sci. 2020 Dec 23;11:610599. doi: 10.3389/fpls.2020.610599 (PMC7785825; doi:10.3389/fpls.2020.610599)
Supplement: Supplemental Dataset 1 — Metabolites identified by GC-TOF-MS analysis. [file Data_Sheet_1.XLSX]

## Sheet: GC-MS
Category	Compound name	Ret(min)	RI diff	MF	Sample	Mean	SD	p < 0.05	Sample	Mean	SD	p < 0.05	Sample	Mean	SD	p < 0.05
Amino acid	GABA	12.8013	0.631313	876	WT-CO	1003.62	286.498	abc	B1OE-CO	793.171	145.759	ab	B1AS-CO	1346.95	308.654	bcd
					WT-HS	1591.47	428.093	cd	B1OE-HS	800.672	116.438	ab	B1AS-HS	2013.43	543.275	de
					WT-2R	2027.78	996.065	de	B1OE-2R	537.715	150.302	a	B1AS-2R	2395.8	1228.53	e
					WT-6R	928.456	200.219	abc	B1OE-6R	503.42	107.552	a	B1AS-6R	1523.39	261.997	bcd
	Glycine	9.87637	-0.266043	832	WT-CO	363.886	342.8	a	B1OE-CO	549.046	512.629	a	B1AS-CO	279.776	116.752	a
					WT-HS	666.627	357.979	a	B1OE-HS	492.301	426.998	a	B1AS-HS	644.452	399.066	a
					WT-2R	459.475	272.091	a	B1OE-2R	371.373	186.888	a	B1AS-2R	858.253	248.266	a
					WT-6R	365.956	287.059	a	B1OE-6R	574.864	414.186	a	B1AS-6R	834.928	790.104	a
	L-Alanine	6.95982	64.9747	687	WT-CO	535.559	234.957	a	B1OE-CO	671.522	199.579	ab	B1AS-CO	785.691	85.3908	ab
					WT-HS	1792.89	794.221	bc	B1OE-HS	1168.62	916.776	abc	B1AS-HS	2146.23	982.568	c
					WT-2R	1348.24	1759.27	abc	B1OE-2R	525.109	228.654	a	B1AS-2R	1654.49	1042.6	abc
					WT-6R	508.599	267.92	a	B1OE-6R	523.374	361.129	a	B1AS-6R	1108.67	610.102	abc
	L-Aspartic acid	12.6521	2.30143	788	WT-CO	453.343	327.826	ab	B1OE-CO	646.155	290.674	b	B1AS-CO	524.397	113.855	b
					WT-HS	156.24	118.176	a	B1OE-HS	361.032	298.639	ab	B1AS-HS	325.401	182.786	ab
					WT-2R	327.95	88.1625	ab	B1OE-2R	429.476	228.024	ab	B1AS-2R	456.373	122.506	ab
					WT-6R	358.075	221.758	ab	B1OE-6R	428.147	195.751	ab	B1AS-6R	587.355	220.886	b
	L-Glutamic acid	13.8537	-7.72545	839	WT-CO	390.66	366.585	a	B1OE-CO	615.514	369.944	a	B1AS-CO	418.943	139.248	a
					WT-HS	413.535	247.178	a	B1OE-HS	627.282	418.281	a	B1AS-HS	484.587	188.384	a
					WT-2R	277.229	128.914	a	B1OE-2R	469.749	255.746	a	B1AS-2R	446.659	100.903	a
					WT-6R	359.697	304.005	a	B1OE-6R	645.382	349.59	a	B1AS-6R	444.439	197.946	a
	L-Serine	10.573	-8.56634	828	WT-CO	196.308	0	a	B1OE-CO	350.761	231.419	a	B1AS-CO	269.04	102.909	a
					WT-HS	549.851	178.992	ab	B1OE-HS	561.02	508.753	ab	B1AS-HS	884.693	439.973	b
					WT-2R	249.626	157.486	a	B1OE-2R	222.95	128.047	a	B1AS-2R	410.724	162.428	a
					WT-6R	325.159	216.72	a	B1OE-6R	593.629	409.87	ab	B1AS-6R	487.567	199.189	ab
	L-Threnonine	10.913	-8.50186	687	WT-CO	85.0396	46.8698	a	B1OE-CO	143.689	67.8436	abc	B1AS-CO	94.604	23.2184	ab
					WT-HS	135.812	66.8304	abc	B1OE-HS	144.216	79.0213	abc	B1AS-HS	203.722	52.7219	bc
					WT-2R	117.6	67.2674	ab	B1OE-2R	111.58	42.3296	ab	B1AS-2R	191.736	79.286	abc
					WT-6R	112.812	62.448	ab	B1OE-6R	230.702	129.539	c	B1AS-6R	198.209	101.632	bc
Organic acid	Citric acid	16.0295	-6.53147	736	WT-CO	1392.11	1593.95	ab	B1OE-CO	1170.24	330.381	ab	B1AS-CO	924.737	474.118	ab
					WT-HS	740.425	214.641	ab	B1OE-HS	1297.08	906.473	ab	B1AS-HS	1589.88	533.374	b
					WT-2R	1073.14	970.349	ab	B1OE-2R	543.927	175.449	a	B1AS-2R	1537.61	567.79	ab
					WT-6R	582.583	281.56	ab	B1OE-6R	879.659	352.598	ab	B1AS-6R	1007.42	562.932	ab
	D(-)-Quinic acid	16.4128	-3.62921	890	WT-CO	2781.32	2197.71	ab	B1OE-CO	4010.82	1022.75	bc	B1AS-CO	2261.72	1237.74	ab
					WT-HS	1887.5	386.265	a	B1OE-HS	4732.1	2288.74	c	B1AS-HS	2232.92	1005.46	ab
					WT-2R	3193.64	1541.08	abc	B1OE-2R	3077.16	1098.64	abc	B1AS-2R	1250.85	482.139	a
					WT-6R	1955.82	704.714	a	B1OE-6R	3177.38	1239.17	abc	B1AS-6R	2123.44	652.706	ab
	Galactonic acid	17.7811	1.51816	827	WT-CO	379.313	144.257	abcd	B1OE-CO	343.629	87.1792	abc	B1AS-CO	489.929	71.9885	d
					WT-HS	427.383	72.2568	cd	B1OE-HS	343.046	37.0358	abc	B1AS-HS	414.283	78.4016	bcd
					WT-2R	413.744	21.2209	bcd	B1OE-2R	298.545	44.3693	ab	B1AS-2R	400.104	103.707	bcd
					WT-6R	342.119	76.2275	abc	B1OE-6R	272.432	61.6951	a	B1AS-6R	386.035	96.5389	abcd
	Glucaric acid	17.9452	-6.48039	877	WT-CO	2152.55	909.042	ab	B1OE-CO	1861.74	1155.45	ab	B1AS-CO	2451.96	549.205	b
					WT-HS	2449.64	773.506	b	B1OE-HS	1362.97	702.166	ab	B1AS-HS	1581.61	509.977	ab
					WT-2R	2534.43	1603.88	b	B1OE-2R	1132.3	508.067	a	B1AS-2R	1440.17	354.638	ab
					WT-6R	1685.05	988.981	ab	B1OE-6R	1172.45	525.427	a	B1AS-6R	1678.66	866.62	ab
	Malic acid	12.2454	1.90959	925	WT-CO	3601.6	2471.94	a	B1OE-CO	3843.21	2100.53	ab	B1AS-CO	3420.66	1160.72	a
					WT-HS	3208.09	1066.47	a	B1OE-HS	4074.3	2418.94	ab	B1AS-HS	5679.51	1663.38	ab
					WT-2R	4036.78	1776.39	ab	B1OE-2R	3326.66	788.583	a	B1AS-2R	5776.7	2293.04	ab
					WT-6R	3519.69	1830.62	a	B1OE-6R	3464.78	1001.7	a	B1AS-6R	6589.76	2878.19	b
Other	Ethanolamine	9.31806	10.939	904	WT-CO	2827.79	375.289	abc	B1OE-CO	2437.65	620.464	abc	B1AS-CO	3553.08	284.579	de
					WT-HS	3122.42	268.433	cde	B1OE-HS	2402.44	538.336	ab	B1AS-HS	2753.85	435.07	abc
					WT-2R	3050.98	176.694	bcd	B1OE-2R	2356.93	489.689	a	B1AS-2R	3594.25	694.839	de
					WT-6R	2868.51	483.674	abc	B1OE-6R	2557.77	251.767	abc	B1AS-6R	3750.93	486.171	e
	Phosphoric acid	9.36889	-1.72652	925	WT-CO	2963.97	1678.73	a	B1OE-CO	2451.11	1134.91	a	B1AS-CO	3399.88	1254.57	a
					WT-HS	4068.46	1994.28	a	B1OE-HS	2792.67	1581.16	a	B1AS-HS	2989.5	991.668	a
					WT-2R	3965.54	1828.56	a	B1OE-2R	3095.76	2537.4	a	B1AS-2R	3492.67	1349.31	a
					WT-6R	3099.02	1026.58	a	B1OE-6R	2728.47	1106.53	a	B1AS-6R	3526.15	1642.41	a
	Putrescine	15.2012	-9.10181	859	WT-CO	709.888	154.098	abc	B1OE-CO	807.38	182.366	bcd	B1AS-CO	1077.22	188.169	de
					WT-HS	601.692	136.86	ab	B1OE-HS	429.142	80.2106	a	B1AS-HS	560.955	78.1219	ab
					WT-2R	854.3	57.0747	bcd	B1OE-2R	692.091	145.839	abc	B1AS-2R	1310.28	479.955	e
					WT-6R	759.962	65.1487	bc	B1OE-6R	642.086	65.97	abc	B1AS-6R	897.069	223.795	cd
Phenolic acid	3-Caffeoyl-quinate	26.5982	9.90225	807	WT-CO	52.2397	17.9151	a	B1OE-CO	252.9	137.946	b	B1AS-CO	91.1812	44.2347	a
					WT-HS	78.7824	47.376	a	B1OE-HS	446.215	215.033	c	B1AS-HS	44.8765	3.97141	a
					WT-2R	53.8654	21.1316	a	B1OE-2R	412.144	135.078	c	B1AS-2R	58.369	28.6996	a
					WT-6R	46.3033	2.81067	a	B1OE-6R	178.123	107.752	ab	B1AS-6R	59.9149	28.1744	a
	5-Caffeoyl-quinate	27.1473	22.2	583	WT-CO	42.775	2.52927	a	B1OE-CO	228.813	147.298	ab	B1AS-CO	89.2108	42.6652	a
					WT-HS	61.8738	21.2741	a	B1OE-HS	322.387	292.745	bc	B1AS-HS	46.0886	2.59529	a
					WT-2R	46.0944	2.38433	a	B1OE-2R	439.286	202.133	c	B1AS-2R	60.0561	35.906	a
					WT-6R	46.1522	3.09801	a	B1OE-6R	163.73	82.7034	ab	B1AS-6R	48.9339	13.7438	a
Sugar	Fructose	16.5369	-2.64688	956	WT-CO	27712.9	6594.98	bc	B1OE-CO	29350.6	9920.88	bc	B1AS-CO	38323.3	5561.03	c
					WT-HS	19782	10960.1	ab	B1OE-HS	17463.4	7685.82	ab	B1AS-HS	20942.7	5620.05	ab
					WT-2R	26474.4	9396.03	bc	B1OE-2R	18320.2	11776.3	ab	B1AS-2R	20722.2	11828.5	ab
					WT-6R	18476.4	8392.99	ab	B1OE-6R	11336	7465.97	a	B1AS-6R	24578.8	13732	ab
	Glucose	16.8011	0.465082	947	WT-CO	17114.6	4187.49	b	B1OE-CO	16088.7	7113.07	b	B1AS-CO	28776.3	4641.64	c
					WT-HS	10493.5	7992.25	bc	B1OE-HS	8885.29	5338.2	bc	B1AS-HS	11599.2	3798.12	bc
					WT-2R	15842.7	6410.71	b	B1OE-2R	10768.2	8079.06	bc	B1AS-2R	12332.7	8259.02	bc
					WT-6R	9762.55	5774.34	bc	B1OE-6R	4995.39	3843.03	a	B1AS-6R	14299.9	9735.23	bc
	Myo-Inositol	18.7152	1.71274	960	WT-CO	7052.53	1896.87	ab	B1OE-CO	7034.03	1570.76	ab	B1AS-CO	10510.8	4089.68	bc
					WT-HS	8169.48	2609.23	abc	B1OE-HS	9368.15	2643.49	abc	B1AS-HS	11010.4	2915.35	c
					WT-2R	11189.4	1757.62	c	B1OE-2R	10615.2	3383.03	bc	B1AS-2R	9272.93	2035.47	abc
					WT-6R	7773.7	2170.38	abc	B1OE-6R	6137.91	756.098	a	B1AS-6R	9350.59	1156.34	abc
	Sucrose	23.1992	-1.40296	952	WT-CO	6123.33	771.295	a	B1OE-CO	6983.26	1747.05	ab	B1AS-CO	10735.7	1542.64	c
					WT-HS	7773.37	1426.75	abc	B1OE-HS	6226.89	262.866	a	B1AS-HS	9923.52	3230.22	bc
					WT-2R	10079.8	2273.42	bc	B1OE-2R	6103.24	2027.06	a	B1AS-2R	10751.6	3646.66	c
					WT-6R	6414.52	947.308	a	B1OE-6R	5878.43	1623.25	a	B1AS-6R	9970.05	3303.13	bc
	Sugar 1	20.6951	10.16	775	WT-CO	670.165	203.989	a	B1OE-CO	928.196	376.843	a	B1AS-CO	967.795	400.148	a
					WT-HS	1177.5	528.582	a	B1OE-HS	991.688	283.389	a	B1AS-HS	882.103	380.07	a
					WT-2R	1220.72	632.153	a	B1OE-2R	1084.75	487.946	a	B1AS-2R	978.607	326.664	a
					WT-6R	902.312	388.754	a	B1OE-6R	969.126	324.654	a	B1AS-6R	1239.4	463.747	a
	Sugar 2	20.8401	28.2592	815	WT-CO	772.172	301.76	a	B1OE-CO	1282.96	469.3	a	B1AS-CO	1243.39	426.398	a
					WT-HS	1275.69	692.459	a	B1OE-HS	1360.98	464.586	a	B1AS-HS	1200.58	550.851	a
					WT-2R	1588	1085.25	a	B1OE-2R	1492.95	855.828	a	B1AS-2R	1159.78	415.864	a
					WT-6R	986.031	436.417	a	B1OE-6R	1084.61	249.897	a	B1AS-6R	1451.51	435.932	a
	Sugar 3	18.6252			WT-CO	241.309	77.5759	a	B1OE-CO	672.354	471.773	b	B1AS-CO	267.694	94.348	a
					WT-HS	380.086	254.364	ab	B1OE-HS	603.977	374.786	ab	B1AS-HS	267.512	239.311	a
					WT-2R	297.806	119.311	ab	B1OE-2R	534.275	309.621	ab	B1AS-2R	331.318	124.849	ab
					WT-6R	385.72	236.68	ab	B1OE-6R	459.104	190.493	ab	B1AS-6R	316.315	155.86	ab
	Sugar 4	25.3558			WT-CO	86.798	38.4169	a	B1OE-CO	138.274	31.8371	b	B1AS-CO	141.298	20.9912	b
					WT-HS	128.243	16.3221	ab	B1OE-HS	142.064	19.5615	b	B1AS-HS	117.016	36.7146	ab
					WT-2R	125.041	31.8139	ab	B1OE-2R	115.057	42.9694	ab	B1AS-2R	107.369	36.4918	ab
					WT-6R	107.185	24.1369	ab	B1OE-6R	115.487	18.8559	ab	B1AS-6R	117.123	46.1916	ab
	Sugar 5	25.7891			WT-CO	444.971	130.735	a	B1OE-CO	571.588	96.2375	ab	B1AS-CO	639.51	76.431	b
					WT-HS	580.823	53.0711	ab	B1OE-HS	547.081	42.0785	ab	B1AS-HS	469.473	99.675	a
					WT-2R	581.391	112.019	ab	B1OE-2R	482.201	127.551	ab	B1AS-2R	495.559	149.916	ab
					WT-6R	506.255	55.4039	ab	B1OE-6R	495.125	65.7356	ab	B1AS-6R	585.839	197.377	ab
	Sugar 6	25.8457			WT-CO	203.662	60.4766	a	B1OE-CO	332.536	119.909	ab	B1AS-CO	369.767	122.322	ab
					WT-HS	368.492	136.307	ab	B1OE-HS	376.033	111.862	ab	B1AS-HS	381.513	136.807	b
					WT-2R	402.418	166.356	b	B1OE-2R	345.702	82.0988	ab	B1AS-2R	400.303	117.873	b
					WT-6R	280.356	113.294	ab	B1OE-6R	318.771	68.7933	ab	B1AS-6R	451.29	109.66	b
