# Supplementary material for: Reprogramming of Tomato Leaf Metabolome by the Activity of Heat Stress Transcription Factor HsfB1
Source: Front Plant Sci. 2020 Dec 23;11:610599. doi: 10.3389/fpls.2020.610599 (PMC7785825; doi:10.3389/fpls.2020.610599)
Supplement: Supplemental Dataset 2 — Metabolites identified by LC-QTOF-MS analysis. [file Data_Sheet_2.XLSX]

## Sheet: LC-MS
Category	Compound	Mass(D)	Ret(min)	Delta Rt	Delta ppm	Ann. level	Ref.	Sample	Mean	SD	p < 0.05	Sample	Mean	SD	p < 0.05	Sample	Mean	SD	p < 0.05
Flavonoid	Flavonoid_1	609.182	29.7628		0.909415	IV	6	WT-CO	35.105	39.7756	a	B1OE-CO	192.875	248.443	b	B1AS-CO	15.7107	1.81253	a
								WT-HS	13.777	3.31864	a	B1OE-HS	63.6606	84.168	a	B1AS-HS	21.0029	13.4841	a
								WT-2R	14.105	2.98547	a	B1OE-2R	46.7959	53.9748	a	B1AS-2R	13.3963	2.71707	a
								WT-6R	66.2468	116.585	a	B1OE-6R	72.3369	36.871	a	B1AS-6R	14.152	1.82456	a
	Flavonoid_2	579.137	25.9528		1.78887	IV	6	WT-CO	108.151	80.7899	abcd	B1OE-CO	197.95	96.0823	d	B1AS-CO	119.476	59.0352	abcd
								WT-HS	79.6334	35.1684	ab	B1OE-HS	309.325	90.4242	e	B1AS-HS	89.1974	55.3768	abc
								WT-2R	146.244	86.7755	abcd	B1OE-2R	157.36	53.3101	bcd	B1AS-2R	58.7416	41.5874	a
								WT-6R	101.535	40.991	abc	B1OE-6R	182.852	59.6572	cd	B1AS-6R	92.6568	48.8264	abc
	Kaempferol-3-O-glucoside	447.094	28.3102	0.10015	2.26798	I	1,2	WT-CO	126.681	78.6906	abc	B1OE-CO	212.71	55.8863	de	B1AS-CO	141.564	54.9597	bcd
								WT-HS	62.3806	31.3265	ab	B1OE-HS	278.596	64.1974	e	B1AS-HS	73.0786	49.0284	ab
								WT-2R	112.1	80.2097	abc	B1OE-2R	137.25	44.0072	bcd	B1AS-2R	47.5277	35.1122	a
								WT-6R	79.1826	61.6189	ab	B1OE-6R	174.339	56.6265	cd	B1AS-6R	72.2527	48.8867	ab
	Kaempferol 3-O-rutinoside	593.151	27.2347	0.074667	0.188822	I	1,2	WT-CO	414.723	239.775	a	B1OE-CO	1675.94	542.347	bc	B1AS-CO	498.144	241.875	a
								WT-HS	297.98	102.995	a	B1OE-HS	2066.55	559.544	c	B1AS-HS	367.681	222.723	a
								WT-2R	545.35	314.324	a	B1OE-2R	1262.77	201.694	b	B1AS-2R	254.666	129.421	a
								WT-6R	365.285	106.185	a	B1OE-6R	1435.86	463.408	b	B1AS-6R	356.131	107.024	a
	Kaempferol-dihexose-deoxyhexose	931.254	31.8462	0.086233	2.92939	II	2	WT-CO	15.2734	2.66247	a	B1OE-CO	291.419	267.301	bc	B1AS-CO	46.0842	35.2417	a
								WT-HS	28.0484	21.1668	a	B1OE-HS	401.25	211.008	c	B1AS-HS	16.1644	8.29542	a
								WT-2R	19.935	19.1044	a	B1OE-2R	369.115	155.835	bc	B1AS-2R	31.6788	26.4533	a
								WT-6R	14.5432	2.28259	a	B1OE-6R	223.841	137.978	b	B1AS-6R	26.0325	30.5483	a
	Kaempferol-hexose-deoxyhexose, -pentose	725.194	24.5019	0.018133	0.714292	II	1,2	WT-CO	285.284	250.527	a	B1OE-CO	981.885	491.122	a	B1AS-CO	309.446	230.837	bc
								WT-HS	151.264	55.5673	a	B1OE-HS	1492.98	548.358	a	B1AS-HS	283.682	221.477	c
								WT-2R	427.124	365.49	a	B1OE-2R	801.669	185.977	a	B1AS-2R	94.9261	79.7039	c
								WT-6R	238.894	97.2492	a	B1OE-6R	855.12	330.286	ab	B1AS-6R	178.151	131.147	d
	Quercetin-hexose-deoxyhexose, -pentose	741.188	22.2646	0.094616	0.18214	II	1,2	WT-CO	1007.51	585.173	abc	B1OE-CO	1097.5	503.121	abc	B1AS-CO	1180.89	626.026	abc
								WT-HS	687.476	207.086	ab	B1OE-HS	1577.52	440.382	c	B1AS-HS	1081.71	656.76	abc
								WT-2R	1500.21	1188.93	bc	B1OE-2R	1224.89	345.601	abc	B1AS-2R	572.337	393.362	a
								WT-6R	909.069	272.598	abc	B1OE-6R	1008.38	285.044	abc	B1AS-6R	897.023	558.726	abc
	Quercetin 3-O-glucoside	463.088	25.2527	0.042666	0.269927	I	1,2	WT-CO	2186.56	1049.37	bcde	B1OE-CO	3845.09	797.691	fg	B1AS-CO	1818.18	489.03	abc
								WT-HS	1843.9	477.869	abcd	B1OE-HS	4286.08	508.616	g	B1AS-HS	1308.33	611.28	ab
								WT-2R	2778.34	1370.93	cde	B1OE-2R	2939.91	460.29	ef	B1AS-2R	993.734	602.707	a
								WT-6R	1843.19	376.858	abcd	B1OE-6R	2861.46	703.453	de	B1AS-6R	1294.1	764.537	ab
	Quercetin-dihexose-deoxyhexose_1	947.248	29.7966	0.013382	1.93403	II	2	WT-CO	92.2042	160.754	a	B1OE-CO	338.673	437.387	ab	B1AS-CO	222.188	149.251	a
								WT-HS	95.2597	88.629	a	B1OE-HS	324.068	298.084	ab	B1AS-HS	89.3034	54.7316	a
								WT-2R	108.629	72.0485	a	B1OE-2R	621.997	376.595	b	B1AS-2R	264.776	185.677	a
								WT-6R	69.7375	71.1941	a	B1OE-6R	265.529	168.339	a	B1AS-6R	244.262	224.662	a
	Quercetin 3-O-rutinoside	609.146	24.2617	0.051667	0.0837238	I	1,2	WT-CO	5335.85	2442.56	ab	B1OE-CO	10676.6	3589.03	de	B1AS-CO	6160.93	1631.97	abc
								WT-HS	6469.48	4069.27	abc	B1OE-HS	12854.2	2104.99	e	B1AS-HS	5230.38	2235.9	ab
								WT-2R	6861.07	3322.39	abc	B1OE-2R	9781.84	1896.13	cde	B1AS-2R	4179.13	1705.89	a
								WT-6R	5255.62	443.294	ab	B1OE-6R	8959.05	2829.83	bcd	B1AS-6R	5576.92	2713.57	ab
	Quercetin 3-O-rutinoside	609.146	24.2617	0.051667	0.0837238	I	1,2	WT-CO	5335.85	2442.56	ab	B1OE-CO	10676.6	3589.03	de	B1AS-CO	6160.93	1631.97	abc
								WT-HS	6469.48	4069.27	abc	B1OE-HS	12854.2	2104.99	e	B1AS-HS	5230.38	2235.9	ab
								WT-2R	6861.07	3322.39	abc	B1OE-2R	9781.84	1896.13	cde	B1AS-2R	4179.13	1705.89	a
								WT-6R	5255.62	443.294	ab	B1OE-6R	8959.05	2829.83	bcd	B1AS-6R	5576.92	2713.57	ab
	Quercetin-dihexose-deoxyhexose_2	917.238	30.9584	0.088433	2.40287	II	2	WT-CO	66.2252	39.4463	a	B1OE-CO	139.151	65.6162	abc	B1AS-CO	148.327	65.9	abc
								WT-HS	52.4002	26.3902	a	B1OE-HS	214.214	77.3144	c	B1AS-HS	124.33	69.9483	abc
								WT-2R	95.9478	80.2629	ab	B1OE-2R	184.38	105.458	bc	B1AS-2R	75.3844	58.6641	a
								WT-6R	49.4783	34.1416	a	B1OE-6R	138.246	39.0249	abc	B1AS-6R	134.994	70.5652	abc
Phenolic acid	3-O-Feruloylquinic acid	367.104	22.9309	0.350901	1.3266	II	1	WT-CO	23.4629	8.50745	a	B1OE-CO	394.118	227.558	b	B1AS-CO	52.5968	23.6458	a
								WT-HS	15.0729	8.55859	a	B1OE-HS	431.353	137.985	b	B1AS-HS	23.4762	8.99798	a
								WT-2R	26.3577	14.6078	a	B1OE-2R	431.707	160.747	b	B1AS-2R	27.7524	16.0131	a
								WT-6R	15.4461	1.84452	a	B1OE-6R	352.467	114.806	b	B1AS-6R	39.6244	35.1242	a
	Feruloylquinic acid-O-hexoside	529.157	16.0989	0.348949	1.09797	II	7	WT-CO	35.1909	20.7125	a	B1OE-CO	372.29	213.928	b	B1AS-CO	39.495	32.338	a
								WT-HS	39.6908	24.3361	a	B1OE-HS	357.633	120.959	b	B1AS-HS	44.852	48.1964	a
								WT-2R	75.0129	27.2692	a	B1OE-2R	379.626	135.313	b	B1AS-2R	23.4215	15.2305	a
								WT-6R	61.5476	31.7855	a	B1OE-6R	304.918	23.9416	b	B1AS-6R	55.7355	29.6608	a
	Sinapic acid-hexose	385.115	17.1407	0.210667	1.01009	III	5	WT-CO	20.8519	13.0405	a	B1OE-CO	213.395	220.858	abc	B1AS-CO	96.9345	69.7381	ab
								WT-HS	39.2901	34.0063	a	B1OE-HS	329.913	281.745	cd	B1AS-HS	13.742	2.4869	a
								WT-2R	14.4906	2.981	a	B1OE-2R	481.588	227.971	d	B1AS-2R	71.5591	60.5716	a
								WT-6R	14.3343	3.4737	a	B1OE-6R	268.439	160.409	bc	B1AS-6R	46.4611	61.2899	a
	Feruloylquinic acid	367.104	20.5041	0.165884	1.40832	III	4	WT-CO	87.8423	52.7491	a	B1OE-CO	1178.34	502.887	b	B1AS-CO	170.531	55.5666	a
								WT-HS	62.3978	21.635	a	B1OE-HS	1228.29	321.526	b	B1AS-HS	82.443	52.1513	a
								WT-2R	80.484	52.0383	a	B1OE-2R	1021.83	344.207	b	B1AS-2R	54.7729	36.9912	a
								WT-6R	87.4732	26.2544	a	B1OE-6R	1026.39	234.499	b	B1AS-6R	105.384	62.1162	a
	Caffeoylquinic acid	353.088	9.8977		1.79559	IV	6	WT-CO	13.2469	2.37354	a	B1OE-CO	79.4612	72.6228	ab	B1AS-CO	14.7844	5.042	a
								WT-HS	18.5721	6.83995	a	B1OE-HS	152.772	104.988	c	B1AS-HS	15.4081	1.76904	a
								WT-2R	24.751	18.0556	a	B1OE-2R	119.696	85.8658	bc	B1AS-2R	14.7431	3.69643	a
								WT-6R	14.8019	2.2792	a	B1OE-6R	53.7761	40.8325	a	B1AS-6R	26.6972	23.273	a
	4-Caffeoylquinic acid	353.089	17.4654	0.335366	2.40167	II	1	WT-CO	20.9569	11.9914	a	B1OE-CO	157.065	143.976	bc	B1AS-CO	51.9525	34.8215	ab
								WT-HS	46.4717	47.5885	ab	B1OE-HS	265.016	185.506	cd	B1AS-HS	18.8904	5.79821	a
								WT-2R	34.097	33.4808	ab	B1OE-2R	279.814	111.904	d	B1AS-2R	44.0964	38.1876	ab
								WT-6R	12.3676	1.47691	a	B1OE-6R	118.585	85.821	ab	B1AS-6R	39.0941	60.0028	ab
	3-Caffeoylquinic acid_2	353.089	14.2371	0.387066	2.40166	I	1,2	WT-CO	307.183	256.56	ab	B1OE-CO	1592.49	1124.84	c	B1AS-CO	619.663	306.829	ab
								WT-HS	368.008	428.008	ab	B1OE-HS	2545.49	1272.38	d	B1AS-HS	192.462	120.084	a
								WT-2R	296.18	416.529	ab	B1OE-2R	2448.42	715.812	d	B1AS-2R	317.808	285.659	ab
								WT-6R	110.511	85.3982	a	B1OE-6R	1175.71	670.932	bc	B1AS-6R	289.743	336.952	ab
Alkaloid	Acetoxy-tomatine + FA	1136.55	32.8879	1.44208	3.64963	II	2	WT-CO	311.578	64.491	de	B1OE-CO	283.406	42.1923	de	B1AS-CO	211.724	17.938	abc
								WT-HS	274.587	18.7076	cde	B1OE-HS	343.314	66.9511	e	B1AS-HS	204.097	30.3605	ab
								WT-2R	321.458	54.3269	de	B1OE-2R	258.203	90.0054	bcd	B1AS-2R	145.625	26.9928	a
								WT-6R	275.853	41.2205	cde	B1OE-6R	277.921	42.6896	cde	B1AS-6R	202.301	35.4632	ab
	alpha-Tomatin + FA_3	1078.55	33.2802	1.10928	1.45566	I	1,2	WT-CO	7188.51	1859.25	ab	B1OE-CO	6893.01	1689.4	ab	B1AS-CO	6607.84	1643.87	ab
								WT-HS	6801.44	750.301	ab	B1OE-HS	8223.17	2269.28	b	B1AS-HS	7544.8	2546.03	ab
								WT-2R	8375.3	1447.98	b	B1OE-2R	6750.84	2358.05	ab	B1AS-2R	4956.68	1148.84	a
								WT-6R	7630.03	663.414	b	B1OE-6R	7220.14	644.52	ab	B1AS-6R	6639.06	2024.18	ab
	Hydroxytomatine + FA	1094.54	26.0729	0.037134	4.74264	II	2	WT-CO	212.132	44.8868	d	B1OE-CO	96.9577	26.6099	a	B1AS-CO	157.201	22.7276	bcd
								WT-HS	176.898	26.4985	bcd	B1OE-HS	121.058	24.1841	ab	B1AS-HS	156.988	54.0904	bcd
								WT-2R	186.591	31.861	cd	B1OE-2R	97.8398	32.5534	a	B1AS-2R	140.352	38.9301	abc
								WT-6R	208.722	63.2767	d	B1OE-6R	98.343	38.06	a	B1AS-6R	176.261	54.8656	bcd
	alpha-Tomatin + FA_2	1078.54	32.6139	0.442985	0.210469	I	1,2	WT-CO	3448.6	265.246	ab	B1OE-CO	3390.7	152.745	ab	B1AS-CO	3348.06	211.356	ab
								WT-HS	3349.66	196.322	ab	B1OE-HS	3433.97	222.749	ab	B1AS-HS	3330.34	355.416	ab
								WT-2R	3655.22	105.284	b	B1OE-2R	3373.59	362.04	ab	B1AS-2R	3163.94	358.512	a
								WT-6R	3460.15	155.936	ab	B1OE-6R	3398.95	231.357	ab	B1AS-6R	3578.31	223.609	b
	Tomatidine-dihexose-dipentose + FA	1048.54	33.725	0.315018	3.30748	II	2	WT-CO	256.476	80.4526	ab	B1OE-CO	281.463	73.3306	ab	B1AS-CO	247.523	73.1115	ab
								WT-HS	254.641	35.5818	ab	B1OE-HS	319.959	99.6038	b	B1AS-HS	284.787	98.8115	ab
								WT-2R	331.687	57.834	b	B1OE-2R	247.557	96.8647	ab	B1AS-2R	178.324	50.7201	a
								WT-6R	285.071	30.1262	ab	B1OE-6R	276.803	44.0297	ab	B1AS-6R	243.683	79.5848	ab
	Dehydrotomatine + FA	1076.53	31.5384	0.648433	1.14163	III	4	WT-CO	8952.19	2299.46	bc	B1OE-CO	8652.23	2191.63	abc	B1AS-CO	7467.59	1869.22	ab
								WT-HS	8302.56	926.494	abc	B1OE-HS	9899.58	1916.03	bc	B1AS-HS	8159.68	2518.56	abc
								WT-2R	10694.4	1912.99	c	B1OE-2R	7829.36	2345.92	ab	B1AS-2R	6042.6	1772.55	a
								WT-6R	9658.32	674.046	bc	B1OE-6R	8238.33	867.821	abc	B1AS-6R	7789.72	2193.93	ab
	alpha-Tomatin + FA_1	1078.54	32.1709	3.15907	0.355108	I	1,2	WT-CO	1202.96	291.202	bc	B1OE-CO	1173.13	296.518	bc	B1AS-CO	1085.09	274.594	bc
								WT-HS	1160.89	132.394	bc	B1OE-HS	1348.62	360.296	b	B1AS-HS	1218.61	409.943	b
								WT-2R	1466.29	267.912	b	B1OE-2R	1070.27	373.725	bc	B1AS-2R	784.387	204.834	a
								WT-6R	1270.99	132.029	b	B1OE-6R	1169.64	160.593	bc	B1AS-6R	1044.56	324.281	bc
	beta-tomatine + FA	946.505	32.3248	0.065182	3.29528	II	1	WT-CO	131.216	69.9684	d	B1OE-CO	108.239	100.339	cd	B1AS-CO	95.1452	43.821	bcd
								WT-HS	43.9127	36.5124	abc	B1OE-HS	112.562	42.7404	cd	B1AS-HS	75.7203	36.9453	abcd
								WT-2R	97.7624	17.2719	bcd	B1OE-2R	34.1168	34.1385	ab	B1AS-2R	16.1738	2.27688	a
								WT-6R	86.9766	29.9789	bcd	B1OE-6R	56.7989	48.7288	abc	B1AS-6R	58.3516	46.5752	abc
	alpha-Tomatin	1032.54	32.6139	2.71608	0.324443	I	1,2	WT-CO	1887.73	190.14	abc	B1OE-CO	1870.6	87.506	abc	B1AS-CO	2044.48	220.654	c
								WT-HS	1905.08	93.433	abc	B1OE-HS	1761.65	125.41	ab	B1AS-HS	1710.17	158.402	a
								WT-2R	2270.98	227.18	d	B1OE-2R	1785.01	202.054	ab	B1AS-2R	1975.64	234.879	bc
								WT-6R	1914.17	60.9939	abc	B1OE-6R	1916.62	130.386	abc	B1AS-6R	2325.85	150.108	d
Steroid	Steroid_1	1065.55	42.1956		4.13027	IV	6	WT-CO	15.6541	0.866134	a	B1OE-CO	14.3152	2.41418	a	B1AS-CO	14.408	2.54818	a
								WT-HS	126.732	39.6564	b	B1OE-HS	45.2444	66.4524	ab	B1AS-HS	254.424	214.704	c
								WT-2R	110.348	64.8931	ab	B1OE-2R	15.7567	2.13519	a	B1AS-2R	24.1257	12.935	a
								WT-6R	15.0902	2.73506	a	B1OE-6R	11.903	1.74716	a	B1AS-6R	15.6897	2.80432	a
	Steroid_2	1197.6	41.991		3.92705	IV	6	WT-CO	13.7651	2.00156	a	B1OE-CO	15.0182	2.87363	a	B1AS-CO	14.9295	2.91147	a
								WT-HS	146.72	43.9966	bcd	B1OE-HS	41.1606	57.3768	a	B1AS-HS	183.724	141.528	cd
								WT-2R	238.472	102.358	d	B1OE-2R	20.4569	9.1387	a	B1AS-2R	85.9487	71.1501	ab
								WT-6R	154.901	91.9033	bcd	B1OE-6R	15.2749	3.74833	a	B1AS-6R	135.221	61.9868	bc
	Steroid 3	755.425	48.1059		3.39678	IV	6	WT-CO	185.477	113.395	ab	B1OE-CO	50.2595	16.193	a	B1AS-CO	131.538	53.9667	ab
								WT-HS	403.216	74.197	bc	B1OE-HS	229.245	376.893	ab	B1AS-HS	640.804	496.64	c
								WT-2R	289.414	206.576	ab	B1OE-2R	29.3112	23.6113	a	B1AS-2R	44.4622	42.5532	a
								WT-6R	144.211	60.9946	ab	B1OE-6R	52.4167	27.8534	a	B1AS-6R	121.521	66.837	ab
	Steroid_4	1211.57	35.9454		3.61927	IV	6	WT-CO	590.275	223.19	b	B1OE-CO	568.31	147.835	ab	B1AS-CO	531.214	212.088	ab
								WT-HS	516.251	89.7775	ab	B1OE-HS	745.919	271.976	b	B1AS-HS	604.876	316.281	b
								WT-2R	707.657	161.121	b	B1OE-2R	499.918	206.544	ab	B1AS-2R	297.228	107.592	a
								WT-6R	591.857	99.9274	b	B1OE-6R	571.728	127.837	ab	B1AS-6R	455.614	163.006	ab
	Steroid_5	1049.52	37.5671		4.12475	IV	6	WT-CO	162.76	52.1335	ab	B1OE-CO	158.717	43.0662	ab	B1AS-CO	155.292	59.9356	ab
								WT-HS	143.749	17.1381	ab	B1OE-HS	193.893	69.5097	b	B1AS-HS	171.643	76.7062	b
								WT-2R	201.492	45.1426	b	B1OE-2R	127.673	57.7186	ab	B1AS-2R	88.0479	37.5422	a
								WT-6R	172.911	33.5859	b	B1OE-6R	149.221	29.5785	ab	B1AS-6R	146.099	46.9273	ab
Triterpene	Triterpene glycoside_1	1213.59	37.3456		4.55757	IV	6	WT-CO	14.0051	4.28968	a	B1OE-CO	12.8424	2.84321	a	B1AS-CO	15.5721	2.36369	a
								WT-HS	228.638	62.7748	e	B1OE-HS	103.133	83.5489	bc	B1AS-HS	202.831	91.9045	de
								WT-2R	227.277	30.5163	e	B1OE-2R	43.1271	53.0451	ab	B1AS-2R	125.711	91.8304	cd
								WT-6R	221.723	77.3983	e	B1OE-6R	21.2893	9.89492	a	B1AS-6R	190.669	57.0046	de
	Triterpene glycoside_2	1213.59	36.4409		4.55757	IV	6	WT-CO	223.386	83.233	ab	B1OE-CO	209.528	59.9677	ab	B1AS-CO	213.601	74.4239	ab
								WT-HS	209.356	28.8344	ab	B1OE-HS	285.097	104.751	b	B1AS-HS	246.69	126.749	b
								WT-2R	287.185	65.1469	b	B1OE-2R	186.611	91.0191	ab	B1AS-2R	122.1	54.9191	a
								WT-6R	244.376	42.7201	b	B1OE-6R	218.257	52.1495	ab	B1AS-6R	194.182	85.8638	ab
Organic acid	Organic acid 1	209.03	5.42315		3.54494	IV	6	WT-CO	20.0862	4.61898	a	B1OE-CO	95.4294	101.89	abc	B1AS-CO	44.2594	34.6672	ab
								WT-HS	38.903	32.2411	ab	B1OE-HS	171.388	111.622	cd	B1AS-HS	14.4665	2.19439	a
								WT-2R	16.3415	9.96473	a	B1OE-2R	226.706	90.4088	e	B1AS-2R	44.4775	35.8035	ab
								WT-6R	16.5301	1.93477	a	B1OE-6R	128.046	71.935	bc	B1AS-6R	39.1356	61.3462	ab
	Organic acid 2	209.031	7.50655		5.80775	IV	6	WT-CO	59.3888	57.8229	ab	B1OE-CO	224.79	199.996	bcd	B1AS-CO	169.324	89.5057	abc
								WT-HS	119.165	115.872	abc	B1OE-HS	389.361	219.714	de	B1AS-HS	32.9613	31.1367	ab
								WT-2R	59.8603	67.532	ab	B1OE-2R	511.589	188.108	e	B1AS-2R	179.968	112.952	abc
								WT-6R	18.0671	6.18929	a	B1OE-6R	289.759	172.394	cd	B1AS-6R	129.809	159.367	abc
	Organic acid 3	371.062	7.55905		1.26394	IV	6	WT-CO	22.215	9.04598	a	B1OE-CO	143.012	140.867	abc	B1AS-CO	76.1235	59.5519	ab
								WT-HS	65.7721	72.8735	ab	B1OE-HS	263.603	172.36	cd	B1AS-HS	18.6123	7.64381	a
								WT-2R	33.377	30.2304	a	B1OE-2R	352.712	149.266	e	B1AS-2R	99.4774	63.7299	ab
								WT-6R	15.8267	2.56392	a	B1OE-6R	182.988	117.665	bc	B1AS-6R	76.8912	97.3204	ab
	Organic acid 4	743.131	8.87292			IV	6	WT-CO	21.0294	12.2143	a	B1OE-CO	519.453	683.21	ab	B1AS-CO	100.907	121.804	a
								WT-HS	54.8182	70.1022	a	B1OE-HS	978.726	967.83	bc	B1AS-HS	13.2075	2.88124	a
								WT-2R	14.6452	2.71984	a	B1OE-2R	1250.53	658.776	c	B1AS-2R	75.2609	85.0239	a
								WT-6R	13.8877	2.10589	a	B1OE-6R	484.013	336.812	ab	B1AS-6R	54.0363	85.059	a
Others	Eugenol-xylosyl-glucopiranoside + FA	503.178	29.8811	0.721134	1.61176	I	8	WT-CO	98.9362	55.4437	a	B1OE-CO	347.16	86.5013	b	B1AS-CO	65.2436	46.1642	a
								WT-HS	67.4679	53.5328	a	B1OE-HS	566.254	188.207	c	B1AS-HS	13.9205	2.5581	a
								WT-2R	106.003	81.537	a	B1OE-2R	372.551	103.374	b	B1AS-2R	22.8226	16.7039	a
								WT-6R	85.7054	78.9132	a	B1OE-6R	353.858	116.924	b	B1AS-6R	45.1887	38.8963	a
	Hexanol - pentose - Hexose + FA	441.198	14.3384		0.0611971	IV	6	WT-CO	911.08	88.2033	a	B1OE-CO	1138.46	459.845	a	B1AS-CO	1331.46	222.891	abc
								WT-HS	1349.12	387.638	abc	B1OE-HS	1134.53	290.211	a	B1AS-HS	1293.07	383.745	abc
								WT-2R	1652.5	426.819	bc	B1OE-2R	1157.91	356.821	ab	B1AS-2R	1687.09	463.559	cd
								WT-6R	1178.71	293.457	ab	B1OE-6R	1248.69	305.607	abc	B1AS-6R	2128.13	256.76	d
	Benzyl alcohol-hexose-pentose	401.146	16.405	0.174966	1.30377	II	1,2	WT-CO	165.396	44.9426	ab	B1OE-CO	190.242	43.0374	ab	B1AS-CO	178.996	29.1318	ab
								WT-HS	159.112	42.6362	ab	B1OE-HS	173.996	56.0479	ab	B1AS-HS	123.96	40.3243	a
								WT-2R	172.111	31.3912	ab	B1OE-2R	174.645	80.4686	ab	B1AS-2R	171.881	47.8208	ab
								WT-6R	171.014	24.3521	ab	B1OE-6R	192.149	75.1046	ab	B1AS-6R	212.536	90.663	b
